# Supplementary material for: IGFL2-AS1, a Long Non-Coding RNA, Is Associated with Radioresistance in Colorectal Cancer
Source: Int J Mol Sci. 2023 Jan 4;24(2):978. doi: 10.3390/ijms24020978 (PMC9866146; doi:10.3390/ijms24020978)
Supplement: Supplementary file 1 [file ijms-24-00978-s001.zip]

Archive with 2 entries (2 files):
- Supplementary figures.pdf
- Table S1 Patients (Final).pdf
